# Supplementary material for: Simulation Modelling of Population Dynamics of Mosquito Vectors for Rift Valley Fever Virus in a Disease Epidemic Setting
Source: PLoS One. 2014 Sep 26;9(9):e108430. doi: 10.1371/journal.pone.0108430 (PMC4178157; doi:10.1371/journal.pone.0108430)
Supplement: Text S1 — File containing instructions to guide installation and use of therein attached RVF plug-in source codes. (ZIP) [file pone.0108430.s001.zip]

Archive with 3 entries (2 files):
- RVFPlugin_sourceCodes/
- RVFPlugin_sourceCodes/instructions.docx
- RVFPlugin_sourceCodes/RVFPlugin_sourceCodes.zip
